# Supplementary material for: Characterization and Structural Insights of the Reaction Products by Direct Leaching of the Noble Metals Au, Pd and Cu with N,N′-Dimethyl-piperazine-2,3-dithione/I2 Mixtures
Source: Molecules. 2021 Aug 4;26(16):4721. doi: 10.3390/molecules26164721 (PMC8400658; doi:10.3390/molecules26164721)
Supplement: Supplementary file 1 [file molecules-26-04721-s001.zip]

Archive with 1 entries (1 files):
- molecules-1245880-supplementary.pdf
